# Supplementary material for: Genome sequencing and transcript analysis of Hemileia vastatrix reveal expression dynamics of candidate effectors dependent on host compatibility
Source: PLoS One. 2019 Apr 18;14(4):e0215598. doi: 10.1371/journal.pone.0215598 (PMC6472787; doi:10.1371/journal.pone.0215598)
Supplement: S2 Table — *Data Base = NCBI/UNIPROT, RNA-Seq library by Lopes 2015 and Secreted proteins by Fernandez et al 2012 and Talhinhas et al 2014; ** No hits found = no hits found with any data base; ***Hits found = Hits found with NCBI/Uniprot data base with secreted protein Hemileia vastatrix. (XLSX) [file pone.0215598.s005.xlsx]

## Sheet: Table S2
Table S2 Selection of 17 genes that encode potential effector proteins of Hemileia vastatrix race XXXIII identified in this study for gene expression analysis by RT-qPCR
Genes	Data Base*	Predicted secretion signal (Signal P)	Number of cisteine residue	Conserved Domain
EHv33-1	No hits found**	Y	3	No
EHv33-2	No hits found**	Y	3	No
EHv33-3	No hits found**	Y	1	No
EHv33-4	Hits found with RNA-Seq library (12h and 24h)	Y	1	No
EHv33-5	Hits found with RNA-Seq library (12h and 24h)	Y	3	No
EHv33-6	Hits found with RNA-Seq library (12h)	Y	1	No
EHv33-7	Hits found with RNA-Seq library (12h)	Y	3	No
EHv33-8	Hits found with RNA-Seq library (12h)	Y	2	No
EHv33-9	Hits found with RNA-Seq library (24h)	Y	2	No
EHv33-10	Hits found with Secreted protein and RNA-Seq library (12h)	Y	6	No
EHv33-11	Hits found with Secreted protein and RNA-Seq library (12h)	Y	3	No
EHv33-12	Hits found with Secreted protein and RNA-Seq library (24h)	Y	2	No
EHv33-13	Hits found with Secreted protein and RNA-Seq library (24h)	Y	1	No
EHv33-14	Hits found ***	Y	8	CFEM Super Family
EHv33-15	Hits found ***	Y	8	PRK 14950
EHv33-16	Hits found ***	Y	8	CFEM Super Family
EHv33-17	Hits found ***	Y	7	Glyco_hydro_53_Super Family
*Data Base = NCBI/UNIPROT; RNA-Seq library by Lopes 2015; Secreted proteins by Fernandez et al 2012 and Talhinhas et al 2014.
** No hits found = no hits found with any data base.
***Hits found = Hits found with NCBI/Uniprot data base with secreted protein Hemileia vastatrix
